# Supplementary material for: The Role of Dopamine in the Collective Regulation of Foraging in Harvester Ants
Source: iScience. 2018 Sep 27;8:283–94. doi: 10.1016/j.isci.2018.09.001 (PMC6205345; doi:10.1016/j.isci.2018.09.001)
Supplement: Data S1. Pharmacology Raw Data, Related to Figure 3 [file mmc2.xlsx]

## Sheet: Summary
The following sheets in spreadsheet contains the raw data for the 2017 & 2016 Pharmacology experiments with P. barbatus.
Foraging ants were collected, treated, painted, and returned to their colony as specified in the Transparent Methods section.
Counts of outgoing foraging trips taken by marked ants from each of the three treatments were recorded at the end of every 30-second observation.
Each colony replicate is presented as a sheet in this file. For each colony replicate:
Column A is the time of the observation.
Columns B-D contain the counts of foraging trips taken by each group of marked ants during the observation.

## Sheet: 8_16_2017_Pharma_D19
Time	3 mg/mL Dopamine	1 mg/mL 3IY	PBS
07:34:00
07:34:30	1		1
07:35:00
07:35:30
07:36:00			1
07:36:30
07:37:00	1	1
07:37:30	1
07:38:00		2	1
07:38:30
07:39:00		1
07:39:30	1	1
07:40:00			1
07:40:30	1
07:41:00		1	1
07:41:30
07:42:00
07:42:30	1	1
07:43:00	2	1
07:43:30		1
07:44:00
07:44:30		1	1
07:45:00
07:45:30	1	1	1
07:46:00
07:46:30	1		1
07:47:00		1	2
07:47:30	2		1
07:48:00	2	1	2
07:48:30	1	1	1
07:49:00	1	2	1
07:49:30		1	1
07:50:00	1		1
07:50:30	2	1
07:51:00	3	2
07:51:30	2	1	1
07:52:00	2	2	2
07:52:30	2	2	1
07:53:00	1	2	2
07:53:30	3	1	2
07:54:00	3	2
07:54:30	4	4	6
07:55:00	4	2	2
07:55:30	2	1	1
07:56:00	1	2	1
07:56:30	2		1
07:57:00	1
07:57:30	1	2
07:58:00	1	2	1
07:58:30	1
07:59:00	1	2	1
07:59:30	2	2	2
08:00:00		1	1
08:00:30	4	1
08:01:00	1	3	2
08:01:30	3	2	1
08:02:00	1	1	2
08:02:30	3	1	3
08:03:00	3	2	5
08:03:30	3	2	1
08:04:00	1	4	2
08:04:30	3	2	2
08:05:00	2	4	1
08:05:30	1	1	1
08:06:00	3	1	2
08:06:30	3	2	5
08:07:00	3	3	1
08:07:30	3	3	3
08:08:00	2	2	4
08:08:30	1		2
08:09:00	2	3	3
08:09:30	2	3	4
08:10:00	4	4	3
08:10:30	1	1	3
08:11:00		1	1
08:11:30	5	3	4
08:12:00	1	3	2
08:12:30	2	1	5
08:13:00	2	4	2
08:13:30	3	3	5
08:14:00	2	2	2
08:14:30	3	2	2
08:15:00	2	2	2
08:15:30	2	2	3
08:16:00	3	1	3
08:16:30	3	2	1
08:17:00	4	1	2
08:17:30	2	3	4
08:18:00	3	1	1
08:18:30	5	1	2
08:19:00	3	2	1
08:19:30	1		2
08:20:00	2	2	4
08:20:30	3	2	2
08:21:00	3	1	4
08:21:30	2	3	5
08:22:00	3	2	2
08:22:30	1	4	4
08:23:00	1	2	2
08:23:30	4	3	1
08:24:00	2	2	2
08:24:30	3	1	3
08:25:00	6	2	4
08:25:30	3	2	3
08:26:00	4	3	4
08:26:30	4		4
08:27:00		1	1
08:27:30	5	3	4
08:28:00	3	2	3
08:28:30	4	2	3
08:29:00	4		3
08:29:30	4	2	1
08:30:00	4	2	4
08:30:30	4	2	3
08:31:00	2	2	3
08:31:30	2	1	1
08:32:00	2	1	3
08:32:30	3	2	3
08:33:00	4	3	3
08:33:30	2	5	2
08:34:00	3	4	6
08:34:30	2	1	1
08:35:00	4	2	2
08:35:30	2	2	3
08:36:00	2	1	2
08:36:30	5	2	3
08:37:00	2	2	5
08:37:30	2	1	2
08:38:00	1	1	2
08:38:30	2	1	1
08:39:00	1	3
08:39:30	1		1
08:40:00	1		1
08:40:30	6	1	3
08:41:00	1	2	3
08:41:30	1	2	2
08:42:00	2	3	2
08:42:30	1	1	1
08:43:00	1		2
08:43:30	5	1	3
08:44:00	3	2	2
08:44:30	1	1	1
08:45:00	2	1	2
08:45:30	2		1
08:46:00	2	1	2
08:46:30	3		1
08:47:00		2	1
08:47:30	1
08:48:00	1	1
08:48:30	2
08:49:00	2	1	2
08:49:30	3	2	1
08:50:00	3		3
08:50:30	1	1	1
08:51:00	1	1	1
08:51:30			1
08:52:00
08:52:30
08:53:00	1
08:53:30		1	1
08:54:00
08:54:30	1	1	1
08:55:00	1	2	1
08:55:30	3		1
08:56:00			1
08:56:30	3	1	1
08:57:00	1	1	1
08:57:30	1		1
08:58:00		1	2
08:58:30	1	2	1
08:59:00	2	2	1
08:59:30	4		2
09:00:00	1		1
09:00:30	1	1	1
09:01:00			1
09:01:30	1
09:02:00	2	1	1
09:02:30	2	1	1
09:03:00	2		1
09:03:30	2	1
09:04:00	1		2
09:04:30	1		1
09:05:00	3	1	1
09:05:30		1	3
09:06:00	3	2	2
09:06:30	3	1
09:07:00	3	1	4
09:07:30	2	2	2
09:08:00	2	1	2
09:08:30	4	1	3
09:09:00	2	2	2
09:09:30		1	1
09:10:00			1
09:10:30
09:11:00	1	1	1
09:11:30	1	1	1
09:12:00	5	2	3
09:12:30	4	2	3
09:13:00	4	2	4
09:13:30	2	3	2
09:14:00	2	2	2
09:14:30	3	2	2
09:15:00	2		2
09:15:30	3	2	2
09:16:00	2	1	3
09:16:30	2	1	2
09:17:00	3	3	3
09:17:30	1	2	3
09:18:00	3	2	3
09:18:30	2	1	1
09:19:00	1		2
09:19:30	3	1	2
09:20:00	1	2	2
09:20:30	1		1
09:21:00	3	1	1
09:21:30	4	2	3
09:22:00	4	1	1
09:22:30	3	3	5
09:23:00	2	1	1
09:23:30	2	1	2
09:24:00	1	1	1
09:24:30	1	1	2
09:25:00	1		1
09:25:30	1		1
09:26:00	1		1
09:26:30	1
09:27:00		1
09:27:30			1
09:28:00
09:28:30
09:29:00			1
09:29:30		1
09:30:00		1	1
09:30:30	1	1	1
09:31:00
09:31:30			1
09:32:00	1	1
09:32:30	2	1	2
09:33:00
09:33:30		1
09:34:00	1	1	1
09:34:30	2	1	1
09:35:00	2		1
09:35:30	2	1	1
09:36:00	1	1
09:36:30	2	1	2
09:37:00	1	1
09:37:30	2	1	1
09:38:00	1		1
09:38:30	1	1
09:39:00	1
09:39:30
09:40:00	1	1
09:40:30		1	1
09:41:00	1	1
09:41:30
09:42:00	1	1	1
09:42:30	1		3
09:43:00	1		1
09:43:30	1	1
09:44:00	2		2
09:44:30			2
09:45:00	2	1	2
09:45:30
09:46:00	1	1	1
09:46:30	2	1	1
09:47:00
09:47:30	1	1	2
09:48:00
09:48:30	1
09:49:00	1		1
09:49:30		1
09:50:00	1
09:50:30
09:51:00		1
09:51:30	2
09:52:00
09:52:30		1	1
09:53:00
09:53:30
09:54:00		1
09:54:30
09:55:00
09:55:30
09:56:00			1
09:56:30
09:57:00	1
09:57:30
09:58:00			1
09:58:30	1
09:59:00
09:59:30
10:00:00	1
10:00:30			1
10:01:00		1
10:01:30	1
10:02:00		1
10:02:30	1		1
10:03:00	1
10:03:30
10:04:00	1
10:04:30		1	2
10:05:00			1
10:05:30	2		2
10:06:00	1	1	1
10:06:30
10:07:00	2		2
10:07:30
10:08:00			1
10:08:30			1
10:09:00	1
10:09:30	1		1
10:10:00		1
10:10:30	1
10:11:00	2		1
10:11:30
10:12:00
10:12:30
10:13:00		1
10:13:30
10:14:00
10:14:30
10:15:00
10:15:30

## Sheet: 8_18_2017_Pharma_D27
Time	3 mg/mL Dopamine	1 mg/mL 3IY	PBS
07:24:00
07:24:30
07:25:00
07:25:30	1	1
07:26:00
07:26:30	1		1
07:27:00	1	1	1
07:27:30	1	2
07:28:00	1	1	1
07:28:30			1
07:29:00	1		1
07:29:30	1	2
07:30:00		1	1
07:30:30	1		1
07:31:00
07:31:30	1
07:32:00	1	2	1
07:32:30		1
07:33:00
07:33:30	1	1	1
07:34:00
07:34:30	1		1
07:35:00		1	1
07:35:30		1	1
07:36:00
07:36:30
07:37:00	1
07:37:30	1		1
07:38:00	1
07:38:30	1	1
07:39:00
07:39:30	1		1
07:40:00
07:40:30	1	2
07:41:00
07:41:30	1
07:42:00		1	1
07:42:30			1
07:43:00	2	1	1
07:43:30
07:44:00	1		1
07:44:30	1	1	1
07:45:00	1	1
07:45:30		1	1
07:46:00			1
07:46:30	1
07:47:00	3	2	1
07:47:30		1
07:48:00	1	1
07:48:30	1	1
07:49:00	1
07:49:30			1
07:50:00			1
07:50:30	1	1
07:51:00	1		1
07:51:30
07:52:00		1
07:52:30	2		2
07:53:00	2	2	1
07:53:30	1	1	2
07:54:00	1	1
07:54:30			1
07:55:00	1	1	2
07:55:30	4	2	4
07:56:00	3	2	1
07:56:30	1	1	1
07:57:00		1
07:57:30	2
07:58:00	2	2
07:58:30	1	1
07:59:00	1	1	1
07:59:30	1		2
08:00:00	1	1
08:00:30	2	2	2
08:01:00	2	2	1
08:01:30	1		2
08:02:00	2	1	2
08:02:30	1	1	1
08:03:00	2		1
08:03:30	2	1	2
08:04:00	1	1	2
08:04:30	3	1	2
08:05:00	1	2	2
08:05:30	2	1	1
08:06:00	3	2	2
08:06:30	4	3	2
08:07:00	3	1	2
08:07:30	2	3	3
08:08:00	2	1	1
08:08:30	2	2	3
08:09:00	3	1	2
08:09:30	1	1	2
08:10:00	3	2	2
08:10:30		2	2
08:11:00	4	2	1
08:11:30	1	1	2
08:12:00	2	1	1
08:12:30	1	1	1
08:13:00	1	2	1
08:13:30	2	1	1
08:14:00	3	1	1
08:14:30	1	1	2
08:15:00		1
08:15:30	1		1
08:16:00		1	2
08:16:30	2	2	2
08:17:00	2		1
08:17:30		2	2
08:18:00	2		2
08:18:30	1	1	2
08:19:00	2		1
08:19:30	1	2	3
08:20:00	1	1	2
08:20:30	3	2	1
08:21:00	3	1	2
08:21:30	2	1	2
08:22:00	2	2	4
08:22:30	2	2	2
08:23:00	3	1	1
08:23:30	3		3
08:24:00	1	1	2
08:24:30	1	1	1
08:25:00	2	1	1
08:25:30	1	2	2
08:26:00	2	1	1
08:26:30	2	1	1
08:27:00		1	2
08:27:30	1		2
08:28:00	4	3
08:28:30	2	1	1
08:29:00	1		1
08:29:30	2	1
08:30:00	2	1	4
08:30:30	3		2
08:31:00	1	1	2
08:31:30	1	1
08:32:00	1		1
08:32:30	2	2	1
08:33:00	2	2	1
08:33:30	5	2	2
08:34:00	3	1	2
08:34:30	1	2	2
08:35:00	1	1
08:35:30	4	2	1
08:36:00	3	1	4
08:36:30	3	2	1
08:37:00	2	1	1
08:37:30	4	3	4
08:38:00	2	1	3
08:38:30	2	3	1
08:39:00	1	1
08:39:30	3	1	1
08:40:00	2	1	1
08:40:30	1	1	1
08:41:00	2	1	1
08:41:30	2	1	2
08:42:00	1	1	2
08:42:30	3	1	1
08:43:00		2	2
08:43:30	2	1	1
08:44:00	2	2	1
08:44:30	2	1	1
08:45:00	1		1
08:45:30	2	1	1
08:46:00	2	1	2
08:46:30	3	3	2
08:47:00	3	1	2
08:47:30	2		1
08:48:00	2	2	1
08:48:30	1	2	3
08:49:00	6	4	3
08:49:30	3	2	4
08:50:00	1	1
08:50:30	1	1	1
08:51:00	1	2	1
08:51:30	2
08:52:00		1	1
08:52:30	1	1	1
08:53:00	2	1
08:53:30	4	1	2
08:54:00	1	1	3
08:54:30	2	2
08:55:00		1
08:55:30		1	2
08:56:00			1
08:56:30			2
08:57:00	1	1
08:57:30		1	1
08:58:00	2	2	2
08:58:30	2	2	2
08:59:00	2		1
08:59:30	2	1	1
09:00:00		1	2
09:00:30	1	1	1
09:01:00	1	2	2
09:01:30	1	1	2
09:02:00	1	1	1
09:02:30			1
09:03:00	2	1	1
09:03:30	1		2
09:04:00	1	2	1
09:04:30	1	2	3
09:05:00	1	1	1
09:05:30	1		1
09:06:00	3	1	1
09:06:30		2	1
09:07:00	2		1
09:07:30	1		1
09:08:00	1	1	1
09:08:30	2	1	1
09:09:00	1	1	2
09:09:30	1	2
09:10:00	1	1	2
09:10:30	1		2
09:11:00		1	2
09:11:30	1	1	1
09:12:00	2		1
09:12:30			1
09:13:00	3	1	1
09:13:30
09:14:00	2
09:14:30	1	2	2
09:15:00	1	1	1
09:15:30	1		2
09:16:00	1	1	1
09:16:30	1	1
09:17:00	1
09:17:30	2		1
09:18:00	1	1	1
09:18:30	1
09:19:00	3	1	2
09:19:30	2		2
09:20:00	3		2
09:20:30		2	1
09:21:00	1	1	2
09:21:30
09:22:00	1	1	1
09:22:30	1		2
09:23:00	1		2
09:23:30		2	1
09:24:00	1		1
09:24:30			2
09:25:00	3		1
09:25:30	1		1
09:26:00	1	1
09:26:30	2	1
09:27:00			3
09:27:30		1	1
09:28:00	2	1
09:28:30	2	2	1
09:29:00			2
09:29:30			2
09:30:00	2	2
09:30:30	1	1	1
09:31:00	1
09:31:30		1	1
09:32:00		1	2
09:32:30		1	1
09:33:00	1
09:33:30	1	1	2
09:34:00		1
09:34:30			1
09:35:00
09:35:30	1		1
09:36:00	2		1
09:36:30		1
09:37:00
09:37:30	1		1
09:38:00	2	1
09:38:30	2	1
09:39:00
09:39:30			1
09:40:00
09:40:30
09:41:00
09:41:30
09:42:00
09:42:30
09:43:00
09:43:30
09:44:00
09:44:30
09:45:00

## Sheet:  8_21_2017_Pharma_D25
Time	3 mg/mL Dopamine	1 mg/mL 3IY	PBS
08:00:00
08:00:30
08:01:00
08:01:30
08:02:00
08:02:30	1		1
08:03:00	1		1
08:03:30	1	1
08:04:00			1
08:04:30
08:05:00			1
08:05:30			1
08:06:00
08:06:30	1
08:07:00
08:07:30		1
08:08:00	1
08:08:30			1
08:09:00		1	1
08:09:30
08:10:00	1
08:10:30	1	1	1
08:11:00	1	1
08:11:30	2	1	1
08:12:00	1	2	2
08:12:30	1		1
08:13:00	2	1	1
08:13:30	3	1	2
08:14:00		1	1
08:14:30	1	1
08:15:00		1	2
08:15:30	2	1	1
08:16:00			1
08:16:30	1		1
08:17:00	1	1	1
08:17:30	1	2
08:18:00	1	1	2
08:18:30	2	2	3
08:19:00	3	3	1
08:19:30	1		1
08:20:00	2	3	3
08:20:30	2	1
08:21:00	1
08:21:30		2	1
08:22:00	1
08:22:30	2	1	1
08:23:00	1		1
08:23:30	1		1
08:24:00	1	1	1
08:24:30	2	2	1
08:25:00	1	1	2
08:25:30		1	1
08:26:00	1	1	1
08:26:30	2	1	1
08:27:00	1	1	1
08:27:30	1	2	1
08:28:00	2	2	2
08:28:30	3	2	1
08:29:00	2	3	2
08:29:30	2	1	1
08:30:00	1		1
08:30:30	1	3	2
08:31:00	2	1	1
08:31:30	1	1	1
08:32:00	3	1	1
08:32:30		1	1
08:33:00	1	1
08:33:30	1	1	3
08:34:00	1	2	1
08:34:30			2
08:35:00	3	1	1
08:35:30		1
08:36:00	1		1
08:36:30	1	2	2
08:37:00	1		1
08:37:30			2
08:38:00	1	1
08:38:30	1	1	1
08:39:00	1
08:39:30	2	3	2
08:40:00	1		1
08:40:30	2	1	1
08:41:00	2	1
08:41:30	1	2	2
08:42:00	1	2	2
08:42:30	3	1	1
08:43:00			1
08:43:30	2	1	1
08:44:00	1		1
08:44:30	1	1
08:45:00	2	2	1
08:45:30		2	2
08:46:00	1		1
08:46:30	1
08:47:00	2	1	1
08:47:30		1	2
08:48:00	2	1	1
08:48:30	2	1
08:49:00	3	1
08:49:30		1
08:50:00	2	1
08:50:30	1		1
08:51:00	2	1
08:51:30			2
08:52:00		2
08:52:30	1		1
08:53:00		1	1
08:53:30			2
08:54:00	1
08:54:30		2	1
08:55:00	2		1
08:55:30	2		1
08:56:00	1	1
08:56:30
08:57:00	2		2
08:57:30	2	2	2
08:58:00	1		1
08:58:30		1	1
08:59:00	1	1	1
08:59:30	1	1	2
09:00:00	1		2
09:00:30	2	2	2
09:01:00		1	1
09:01:30	2	1	2
09:02:00	2	1	1
09:02:30	2		1
09:03:00	1	1	1
09:03:30	1	1
09:04:00	1	2
09:04:30	2	2
09:05:00	1	1	2
09:05:30	1	3	2
09:06:00		1	1
09:06:30	1	1	1
09:07:00	1	1	2
09:07:30	1	2	2
09:08:00	2	1
09:08:30	1	2
09:09:00	2	2	2
09:09:30	1	1
09:10:00	4	3	1
09:10:30	3	1	2
09:11:00	1	2	3
09:11:30	2		1
09:12:00	3	1	1
09:12:30	3	3	2
09:13:00	1	2	2
09:13:30		1	1
09:14:00			1
09:14:30	1	1
09:15:00	1	1
09:15:30		1	2
09:16:00	1	1	1
09:16:30			1
09:17:00	2		1
09:17:30	1	1	1
09:18:00		1	2
09:18:30		1	1
09:19:00	2		1
09:19:30		2	2
09:20:00	1	1	2
09:20:30	2	2	3
09:21:00	1	1	3
09:21:30	3	1	1
09:22:00		1	1
09:22:30		2
09:23:00	3	2	1
09:23:30	2	1	1
09:24:00	1	1
09:24:30			1
09:25:00		1	1
09:25:30	1
09:26:00	1	1	1
09:26:30	2	2	1
09:27:00	2		1
09:27:30	1	2	2
09:28:00	2	2	2
09:28:30	1	1	2
09:29:00			1
09:29:30		1
09:30:00	3	1
09:30:30			1
09:31:00		1	1
09:31:30	1	1	1
09:32:00	1	1	3
09:32:30	2	1	2
09:33:00	1		2
09:33:30	2		1
09:34:00	2	1	2
09:34:30	1	1	2
09:35:00	2	2	1
09:35:30	1	2	2
09:36:00	1		2
09:36:30		1	1
09:37:00	1	1
09:37:30		1	2
09:38:00	1
09:38:30	1		1
09:39:00		1
09:39:30	2		1
09:40:00	1	1
09:40:30	2
09:41:00	1	1	1
09:41:30	2		3
09:42:00	2		2
09:42:30	1	1	2
09:43:00	2	1	1
09:43:30	1		1
09:44:00		2	2
09:44:30			1
09:45:00	2	1
09:45:30	4	1	1
09:46:00	1		1
09:46:30	2
09:47:00	1	2	2
09:47:30	1	2	1
09:48:00	1	1	2
09:48:30	2		1
09:49:00		1	1
09:49:30	3	1	2
09:50:00		1	1
09:50:30		1
09:51:00	1		1
09:51:30	2	2	1
09:52:00		2	1
09:52:30	1	2	2
09:53:00	2	1	2
09:53:30			1
09:54:00	2	1	2
09:54:30	2	1	3
09:55:00	4	1	4
09:55:30	1	1	2
09:56:00
09:56:30	1
09:57:00	1		1
09:57:30	1	2	2
09:58:00	2
09:58:30	1		2
09:59:00	1	1
09:59:30	1	1	1
10:00:00		1	1
10:00:30	1	2	1
10:01:00	2		1
10:01:30	1	2	2
10:02:00		1	1
10:02:30	1
10:03:00	1	1	1
10:03:30	2	2	1
10:04:00	2	1	1
10:04:30	1
10:05:00		1	1
10:05:30	1		1
10:06:00	1
10:06:30	2		3
10:07:00		2
10:07:30	1
10:08:00	1	1	1
10:08:30	1
10:09:00		1	2
10:09:30	1		1
10:10:00	1		2
10:10:30	1	1	1
10:11:00	1		1
10:11:30		1	2
10:12:00	1	1	1
10:12:30	1	1	1
10:13:00	2	1	1
10:13:30	1	1
10:14:00		2
10:14:30			1
10:15:00		1	1
10:15:30	1	1	2
10:16:00	2		1
10:16:30	1
10:17:00	1	1	2
10:17:30	1	1	1
10:18:00		1	2
10:18:30	3	1
10:19:00	2	1	1
10:19:30	1	1	1
10:20:00	3	1	3
10:20:30	1	2	2
10:21:00	1	1	2
10:21:30	1	2
10:22:00	1
10:22:30	1	1	1
10:23:00	2		2
10:23:30	1		1
10:24:00	3	2	1
10:24:30	2	1
10:25:00	1		1
10:25:30	1	1	1
10:26:00	1	1	2
10:26:30	1
10:27:00	1	1	2
10:27:30			1
10:28:00	1
10:28:30		1
10:29:00			1
10:29:30	1	2	3
10:30:00	1	1	1
10:30:30	1	1	1
10:31:00	1		2
10:31:30	1	1	2
10:32:00
10:32:30	2		1
10:33:00		1	2
10:33:30	2	2	1
10:34:00		1	1
10:34:30	1	1	1
10:35:00
10:35:30	1
10:36:00	1		1
10:36:30	2	2
10:37:00	1	1	2
10:37:30	1	2	2
10:38:00	2	1	1
10:38:30	2	1	2
10:39:00	1	1
10:39:30	2	2	2
10:40:00	1		2
10:40:30	2	1	1
10:41:00		1	1
10:41:30		2	1
10:42:00	2		1
10:42:30	2	1	2
10:43:00		3	1
10:43:30	3	1	1
10:44:00	2	1	3
10:44:30	1	2
10:45:00	3	2	2
10:45:30	3	1	1
10:46:00			2
10:46:30	2	1
10:47:00	1	1
10:47:30	1	2	2
10:48:00	2	1	1
10:48:30	1	1	1
10:49:00		1	1
10:49:30	2		2
10:50:00	2		1
10:50:30	3	2	2
10:51:00		1	1
10:51:30	1	1
10:52:00
10:52:30	2	2	1
10:53:00		1
10:53:30	1	1
10:54:00	2	1	1
10:54:30	1
10:55:00	2	1	1
10:55:30	1	1	1
10:56:00
10:56:30	1		1
10:57:00	1	1	1
10:57:30	2	1	1
10:58:00	2	1
10:58:30	2	1	1
10:59:00	1	2	2
10:59:30	2	2	1
11:00:00	2	2
11:00:30	2	1	1
11:01:00	1	1	2
11:01:30	1		2
11:02:00	1	1	1
11:02:30	1	1	1
11:03:00		1	1
11:03:30	1	1
11:04:00
11:04:30	2	1	1
11:05:00	1	1	1
11:05:30			2
11:06:00	2		2
11:06:30	1
11:07:00	1	2
11:07:30	2	1	2
11:08:00	1		1
11:08:30		1	1
11:09:00	1		1
11:09:30		1
11:10:00	2	1	2
11:10:30	1		1
11:11:00		1	2
11:11:30	1	1
11:12:00	2	1	2
11:12:30		1	1
11:13:00	1		1
11:13:30	1		1
11:14:00	1	1	1
11:14:30	1	1
11:15:00
11:15:30	1
11:16:00	1		1
11:16:30		1
11:17:00	1		1
11:17:30		1
11:18:00	1	2
11:18:30	1	1
11:19:00	2	1	1
11:19:30	1	1
11:20:00	1	2
11:20:30	1	1	2
11:21:00		2
11:21:30		1	1
11:22:00	1	1	1
11:22:30
11:23:00	2	1
11:23:30	1		1
11:24:00	1	2	2
11:24:30	1	2	2
11:25:00	1	1
11:25:30	3	2	2
11:26:00	2	1
11:26:30	2	3	1
11:27:00	1	1
11:27:30	2	1	2
11:28:00	1	1	1
11:28:30	3	3	2
11:29:00	1	1	1
11:29:30	1	1	1
11:30:00
11:30:30	1	1	2
11:31:00	1
11:31:30	2
11:32:00		1
11:32:30	1	2	1
11:33:00	2	1	1
11:33:30		1
11:34:00
11:34:30	1	1
11:35:00			1
11:35:30	1
11:36:00
11:36:30
11:37:00
11:37:30
11:38:00
11:38:30

## Sheet: 8_23_2017_Pharma_D24
Time	3 mg/mL Dopamine	1 mg/mL 3IY	PBS
07:29:00
07:29:30
07:30:00	1	1	1
07:30:30	1	1	1
07:31:00	2	1	2
07:31:30		1	1
07:32:00	1		1
07:32:30	1	1	1
07:33:00	1	1
07:33:30	1	1	2
07:34:00	1		1
07:34:30			2
07:35:00	1	2	2
07:35:30	2	1
07:36:00	2		1
07:36:30	1	2	1
07:37:00			1
07:37:30	2	1
07:38:00	1	2	2
07:38:30		1	1
07:39:00	2		2
07:39:30	2	2	1
07:40:00		1	1
07:40:30		2	1
07:41:00	2	1	1
07:41:30	1	1	1
07:42:00	1	1	1
07:42:30	2	2	3
07:43:00	1	2
07:43:30	2	2	1
07:44:00	1	2	2
07:44:30	1	1	1
07:45:00	2	2
07:45:30	1	1	1
07:46:00	1	1	1
07:46:30	2	1	2
07:47:00	3	1	2
07:47:30	1		2
07:48:00	1	2	2
07:48:30		1	2
07:49:00		1	2
07:49:30		1	1
07:50:00	2	1	1
07:50:30	1	1	1
07:51:00	1		1
07:51:30	1	1	2
07:52:00	2	1	2
07:52:30	3	2	1
07:53:00	2		3
07:53:30	2	1	2
07:54:00	2	2	1
07:54:30	2	4	1
07:55:00	1	1	3
07:55:30	2		3
07:56:00	1	1	2
07:56:30	1	1	1
07:57:00	1	1
07:57:30	2	1	1
07:58:00	2	1	3
07:58:30	1	2	1
07:59:00	2		2
07:59:30	2	2	1
08:00:00	1	1
08:00:30	1	2	1
08:01:00	2	2	1
08:01:30	1	1	1
08:02:00	1		2
08:02:30	1	3	3
08:03:00	3	1	1
08:03:30	1	1	1
08:04:00	2	1	1
08:04:30	1	1	2
08:05:00	1	1	1
08:05:30	3	1
08:06:00	1		1
08:06:30	1	1	2
08:07:00	2	2	2
08:07:30	2	1	3
08:08:00	1	1	2
08:08:30	1	3	2
08:09:00	3	1	1
08:09:30	1	1	2
08:10:00	2	2	1
08:10:30	1	1	1
08:11:00	1	1	2
08:11:30	1	1
08:12:00	2	1	3
08:12:30	2	3	3
08:13:00	2	2	2
08:13:30	2		1
08:14:00	2	1	1
08:14:30	2	2	2
08:15:00	1	3	1
08:15:30	1	1	2
08:16:00			1
08:16:30	3	1	2
08:17:00	2	1	4
08:17:30	2		1
08:18:00	3	1	1
08:18:30	1	1	2
08:19:00	2	2	2
08:19:30	1	2	2
08:20:00	1	2	1
08:20:30	1		1
08:21:00	2	1	2
08:21:30	1	1	1
08:22:00	1	1	1
08:22:30		1	3
08:23:00	1	1
08:23:30	1	2	2
08:24:00	2	1	2
08:24:30	3	1	2
08:25:00	3	1	3
08:25:30	3	1	2
08:26:00	1	4	1
08:26:30	1	2
08:27:00	2	1	1
08:27:30	1	1	1
08:28:00	1	1
08:28:30		1	2
08:29:00	2	1	2
08:29:30		1	1
08:30:00	1		1
08:30:30	3		2
08:31:00	3	1	2
08:31:30	1	1	3
08:32:00		1	1
08:32:30	3	1	3
08:33:00	1	1	2
08:33:30	1	1	2
08:34:00	1	2	3
08:34:30	1	2	2
08:35:00	1	2
08:35:30	5	2	1
08:36:00	2	2	1
08:36:30	4		2
08:37:00	1	1	2
08:37:30		2	1
08:38:00	3	2	1
08:38:30	3	2	2
08:39:00	1	1	3
08:39:30	1		3
08:40:00	2		1
08:40:30	2	2	1
08:41:00	2		1
08:41:30			1
08:42:00		1	1
08:42:30	3		1
08:43:00	3		2
08:43:30	2	1	2
08:44:00	1		3
08:44:30	1	1
08:45:00	2		3
08:45:30	1	2	2
08:46:00	1	3
08:46:30	1	2	1
08:47:00	1	3	1
08:47:30	2	1	2
08:48:00	2	2	4
08:48:30	4	1	4
08:49:00	3	2	3
08:49:30	4	2	3
08:50:00		3	3
08:50:30	2	2	1
08:51:00		1
08:51:30	2	1	5
08:52:00	1	3	3
08:52:30	3		1
08:53:00	2	2	2
08:53:30	1	1	1
08:54:00	2	1	2
08:54:30	1		1
08:55:00	2	2	1
08:55:30		2	3
08:56:00	2	1	2
08:56:30	1		1
08:57:00	3		3
08:57:30	2	1	2
08:58:00	3	1	2
08:58:30	3	2	2
08:59:00			3
08:59:30		3
09:00:00	1	1	1
09:00:30		2	2
09:01:00		1
09:01:30		1	1
09:02:00	1	1	1
09:02:30		2	1
09:03:00	1	1	2
09:03:30	1		1
09:04:00		1
09:04:30	2	2	1
09:05:00	1	1	2
09:05:30	2	1	1
09:06:00	1	1	2
09:06:30	1	1	1
09:07:00	1	2	1
09:07:30	1	1	1
09:08:00	2		2
09:08:30	1	1	2
09:09:00	4	1	3
09:09:30	1	1	3
09:10:00	3	3	2
09:10:30	3	1	2
09:11:00	1	1	1
09:11:30	2	2	1
09:12:00	1	2	2
09:12:30	2	2
09:13:00	2	1	2
09:13:30	3	1	2
09:14:00	2	1	2
09:14:30		1	2
09:15:00	2	2	1
09:15:30	5	1	2
09:16:00		1	2
09:16:30	1	2	3
09:17:00	1		1
09:17:30		2	1
09:18:00	1	1	3
09:18:30	2	2	2
09:19:00	1	2
09:19:30	1	1	1
09:20:00	1	1	1
09:20:30
09:21:00	1	1	1
09:21:30	2	1	1
09:22:00		2	1
09:22:30	2	1	1
09:23:00	1	1	1
09:23:30	2	1
09:24:00			1
09:24:30	2		1
09:25:00	3		2
09:25:30	1	1	3
09:26:00		2	2
09:26:30	2	3	2
09:27:00		1	1
09:27:30	2	3	2
09:28:00	2	2	1
09:28:30		1	1
09:29:00	1	1	1
09:29:30	2	2	2
09:30:00	3	1	1
09:30:30	2	2	1
09:31:00	2	1	2
09:31:30	1		1
09:32:00	2		2
09:32:30	3	1	2
09:33:00	2	1	1
09:33:30	1	1
09:34:00			1
09:34:30	1	1	1
09:35:00		1	1
09:35:30	1	1
09:36:00			1
09:36:30	2	1
09:37:00	1	1	1
09:37:30	1	3
09:38:00	1	2	2
09:38:30	1		1
09:39:00	1		1
09:39:30	1
09:40:00	1		1
09:40:30	1		1
09:41:00			1
09:41:30	1		1
09:42:00	1
09:42:30		1	1
09:43:00	2	1	2
09:43:30		1	1
09:44:00	1		1
09:44:30		2	1
09:45:00	1
09:45:30	1	1	1
09:46:00		1	1
09:46:30	1	1	1
09:47:00			1
09:47:30	1	1	1
09:48:00	2	1	2
09:48:30		1	1
09:49:00	1	1
09:49:30	1	1
09:50:00
09:50:30	1	1
09:51:00	2	1	1
09:51:30	1	1	1
09:52:00	1
09:52:30	3	1	1
09:53:00	3	1	1
09:53:30	3	2	3
09:54:00	1	3	1
09:54:30	1	1	1
09:55:00	1		1
09:55:30	3	3
09:56:00	1		1
09:56:30	3		3
09:57:00		1	2
09:57:30	1	2	1
09:58:00	1	1
09:58:30	1	1	1
09:59:00	1		1
09:59:30	1		2
10:00:00	2	1
10:00:30	2		1
10:01:00	1		1
10:01:30	1		1
10:02:00	1
10:02:30		1
10:03:00	1
10:03:30	1
10:04:00			1
10:04:30
10:05:00	1	2
10:05:30
10:06:00

## Sheet: 8_25_2017_Pharma_D30
Time	3 mg/mL Dopamine	1 mg/mL 3IY	PBS
07:35:00
07:35:30
07:36:00
07:36:30
07:37:00
07:37:30	1		1
07:38:00		1
07:38:30	1		1
07:39:00	2	1	2
07:39:30	2	2	1
07:40:00		1
07:40:30			1
07:41:00	1
07:41:30
07:42:00	1		1
07:42:30
07:43:00	1	1
07:43:30			1
07:44:00
07:44:30	1
07:45:00		1	1
07:45:30	1	1	1
07:46:00	3	1	2
07:46:30	1	1
07:47:00		1
07:47:30	2	2
07:48:00	1		1
07:48:30	1		1
07:49:00
07:49:30	1		2
07:50:00	1	1	1
07:50:30	3	1	2
07:51:00	2		1
07:51:30	1	1	1
07:52:00
07:52:30	2
07:53:00		1	1
07:53:30	2		1
07:54:00	1	1	1
07:54:30	1		1
07:55:00	2	1	1
07:55:30	1		1
07:56:00	1	1	1
07:56:30	1	2	3
07:57:00	2		1
07:57:30	1	2
07:58:00	3	2	1
07:58:30	5	1	3
07:59:00	3	1	2
07:59:30	1	1	1
08:00:00	2		3
08:00:30	1	1
08:01:00		2	1
08:01:30	1		1
08:02:00	3	1	1
08:02:30	1		2
08:03:00		1
08:03:30	1		1
08:04:00	1	1	1
08:04:30	1	1
08:05:00	2	2	1
08:05:30	1		2
08:06:00		1	1
08:06:30	1		1
08:07:00	3	1	1
08:07:30	2	2	1
08:08:00	1	1	2
08:08:30	2	1	2
08:09:00	3		2
08:09:30	3		1
08:10:00	1	1	1
08:10:30	2	1
08:11:00	1		1
08:11:30	2	1	2
08:12:00			1
08:12:30
08:13:00	1	1	1
08:13:30	2	1	1
08:14:00	1		1
08:14:30	1	1	2
08:15:00			1
08:15:30	2	2	1
08:16:00	1
08:16:30			2
08:17:00	2	2	2
08:17:30	1	1	1
08:18:00	2		1
08:18:30	2	2	3
08:19:00	1
08:19:30		1	2
08:20:00	2
08:20:30	1	2	3
08:21:00	2	1	1
08:21:30	1	1	2
08:22:00	2	2	1
08:22:30	3	1	4
08:23:00	1	1	1
08:23:30	1	1
08:24:00	4	2	1
08:24:30	2	1	1
08:25:00	1	2	1
08:25:30	1	1	2
08:26:00	3	1	3
08:26:30	1	1	2
08:27:00	1	2	2
08:27:30	1	1
08:28:00		2	2
08:28:30	2	1	2
08:29:00	4	3	2
08:29:30		2
08:30:00	1
08:30:30	1	2	1
08:31:00	2	1	1
08:31:30	3	1	1
08:32:00		1	1
08:32:30	1		1
08:33:00	2	1
08:33:30	1	1	2
08:34:00	1	1	2
08:34:30	3	2	1
08:35:00	2		1
08:35:30	1
08:36:00	3	2	2
08:36:30	1	2	2
08:37:00		2	1
08:37:30		1
08:38:00	1	1	3
08:38:30
08:39:00	1	1	2
08:39:30	1	1	1
08:40:00	1
08:40:30		1	1
08:41:00	2		1
08:41:30	2		2
08:42:00		1	1
08:42:30			1
08:43:00	2
08:43:30	1		1
08:44:00	2	2	1
08:44:30	2	1
08:45:00		1
08:45:30	2		1
08:46:00	1		1
08:46:30	3	1
08:47:00	1		1
08:47:30	1	1	2
08:48:00	1
08:48:30		1	2
08:49:00
08:49:30	1
08:50:00	2	1
08:50:30	3	2	2
08:51:00	1		1
08:51:30			1
08:52:00	1	1	2
08:52:30	1		1
08:53:00	1	1
08:53:30			2
08:54:00	2	2	1
08:54:30	1	1
08:55:00	1		2
08:55:30	2	2	2
08:56:00	1	1
08:56:30
08:57:00	2	2	1
08:57:30	1		2
08:58:00	1
08:58:30	1	1	1
08:59:00	1
08:59:30	1	1	2
09:00:00	1
09:00:30	2		2
09:01:00	3	1
09:01:30		3	3
09:02:00	1	1
09:02:30	2	1	1
09:03:00	1		3
09:03:30	1		1
09:04:00	1	1
09:04:30			1
09:05:00	1		2
09:05:30	1
09:06:00		2	1
09:06:30	1	2	1
09:07:00	2	1	1
09:07:30
09:08:00	2		1
09:08:30	1
09:09:00	2	1
09:09:30		1	2
09:10:00	1		1
09:10:30	2	1	1
09:11:00	1	2
09:11:30	1		1
09:12:00	2	1	2
09:12:30	1	1	1
09:13:00	1	1
09:13:30			1
09:14:00	2	1	2
09:14:30	1	1
09:15:00	1		1
09:15:30			1
09:16:00	3	2	1
09:16:30	2	2	2
09:17:00	1	2	2
09:17:30	2		1
09:18:00	1		3
09:18:30
09:19:00	2	3	1
09:19:30	1
09:20:00	1	2	3
09:20:30	3	1	2
09:21:00	4	2	5
09:21:30	3	1	1
09:22:00	2		1
09:22:30	1	2	2
09:23:00	1	1
09:23:30	2	2	2
09:24:00		2	1
09:24:30	2
09:25:00	1		2
09:25:30
09:26:00	2	1	1
09:26:30	1
09:27:00	1		1
09:27:30			2
09:28:00	2	1	1
09:28:30		1	1
09:29:00	1	2
09:29:30	2		1
09:30:00			1
09:30:30	2	1
09:31:00	1		1
09:31:30	1	1	1
09:32:00	1		2
09:32:30	1	1	1
09:33:00	2
09:33:30	1		1
09:34:00	1	1	1
09:34:30	1	1	2
09:35:00	1		2
09:35:30	2	1	1
09:36:00	2	1	2
09:36:30	1	1
09:37:00	1		2
09:37:30		1	1
09:38:00	3	1	2
09:38:30		1	1
09:39:00	1	1	1
09:39:30	2	1	1
09:40:00		1	1
09:40:30	2	2	2
09:41:00	1	1
09:41:30	1		3
09:42:00	2	3	3
09:42:30	1	1	1
09:43:00	1		2
09:43:30	2	3	2
09:44:00	3	2	2
09:44:30	2	1	2
09:45:00	2	1	1
09:45:30	1		1
09:46:00	2	1	1
09:46:30	2		2
09:47:00	1	2	2
09:47:30	1	1	1
09:48:00	1		1
09:48:30	1	1	2
09:49:00	2	1	2
09:49:30	1	1
09:50:00	1	1	2
09:50:30	2	2	1
09:51:00	1	1	2
09:51:30	2	1	1
09:52:00		1	2
09:52:30	2	1	1
09:53:00	1	2
09:53:30	2	1	2
09:54:00	2		1
09:54:30	1	3	2
09:55:00	1	1
09:55:30		1	1
09:56:00	1		1
09:56:30	2		1
09:57:00	1	1
09:57:30	1
09:58:00	1	1	2
09:58:30	1	1	2
09:59:00
09:59:30			1
10:00:00	2		1
10:00:30	1	1
10:01:00	3	2	2
10:01:30	1	1	2
10:02:00
10:02:30	1	1
10:03:00	1		1
10:03:30		1	1
10:04:00	1	1	1
10:04:30	1	1	2
10:05:00	1
10:05:30	1	2	1
10:06:00	1		2
10:06:30	1	2
10:07:00	1	1	1
10:07:30			1
10:08:00
10:08:30	1	2	1
10:09:00		1	2
10:09:30
10:10:00	2	2	1
10:10:30	1	2	1
10:11:00	2	1	3
10:11:30	1	1
10:12:00		1	1
10:12:30	1	1
10:13:00		2	1
10:13:30		1	1
10:14:00		1	1
10:14:30	1	1	1
10:15:00	2	2	1
10:15:30			1
10:16:00	1	1	2
10:16:30		1
10:17:00	2		1
10:17:30	1		2
10:18:00	1		1
10:18:30		1
10:19:00	1	1	1
10:19:30	1	2	1
10:20:00	2	1	1
10:20:30			1
10:21:00	1	1	1
10:21:30	2	1
10:22:00		1	1
10:22:30	3	1	2
10:23:00	1	1	1
10:23:30			1
10:24:00	1	2	1
10:24:30	2		1
10:25:00
10:25:30		1	1
10:26:00	1	1	2
10:26:30	2	1	1
10:27:00	1	1	1
10:27:30	1	1
10:28:00			1
10:28:30	1	1	1
10:29:00	1	1
10:29:30		1	1
10:30:00	1		1
10:30:30	1	2
10:31:00	2	1	1
10:31:30	1		2
10:32:00
10:32:30		1	1
10:33:00	1
10:33:30	1		1
10:34:00	2	1	1
10:34:30	1	1	1
10:35:00	2
10:35:30	1
10:36:00
10:36:30			1
10:37:00	1		2
10:37:30	1	1
10:38:00
10:38:30		1
10:39:00			1
10:39:30	2
10:40:00		1	1
10:40:30	1
10:41:00			1
10:41:30	1	1
10:42:00
10:42:30			1
10:43:00	1
10:43:30		1
10:44:00	1
10:44:30			1
10:45:00	1
10:45:30
10:46:00
10:46:30
10:47:00

## Sheet: 8_27_2017_Pharma_D29
	3 mg/mL Dopamine	1 mg/mL 3IY	PBS
07:35:00
07:35:30
07:36:00
07:36:30
07:37:00	2	2	3
07:37:30	2	2	2
07:38:00	2	3	1
07:38:30	2	1	4
07:39:00	3	4	3
07:39:30	5	6	4
07:40:00
07:40:30
07:41:00
07:41:30	4	3	5
07:42:00	3	3	2
07:42:30	3	2	3
07:43:00	3	3	4
07:43:30	4	3	2
07:44:00	3	2	2
07:44:30	5	1	1
07:45:00	2	2	4
07:45:30	4	1	1
07:46:00	2	2	4
07:46:30	3	1	3
07:47:00	3	3	2
07:47:30	3	1	2
07:48:00	3	5	2
07:48:30	4	3	4
07:49:00	5	6	3
07:49:30	2	1	2
07:50:00	5	2	4
07:50:30	3	2	3
07:51:00	2	3	4
07:51:30	4	4	5
07:52:00	3	3	4
07:52:30	4	2	1
07:53:00	4	2	2
07:53:30	1	3	5
07:54:00	1	1	2
07:54:30	5	3	2
07:55:00	2	3	3
07:55:30	3	3	3
07:56:00	3	2	4
07:56:30	1	2	3
07:57:00	4	5	5
07:57:30	1	2	2
07:58:00	2	2	3
07:58:30	1	2	2
07:59:00	3	1	2
07:59:30	3	1	3
08:00:00
08:00:30
08:01:00
08:01:30	1	2	3
08:02:00	4	4	4
08:02:30	3	2	2
08:03:00	4	1	2
08:03:30	4	4	3
08:04:00	4	2	1
08:04:30	3	3	2
08:05:00	3		3
08:05:30	2	1	2
08:06:00	2	3	1
08:06:30	3	1	3
08:07:00	2	1	1
08:07:30	2	2	2
08:08:00	3	2	2
08:08:30	1	2	2
08:09:00	3	1	2
08:09:30	1	1	2
08:10:00	4	1	3
08:10:30	4	4	3
08:11:00	1	3	4
08:11:30	1	2	2
08:12:00	3	1	5
08:12:30	2		2
08:13:00	3	3	1
08:13:30	3	2	1
08:14:00	4	2	1
08:14:30	5	1	3
08:15:00	2	3	1
08:15:30	1	1	1
08:16:00	3	1	3
08:16:30	2	2	1
08:17:00	2	1	2
08:17:30	1		1
08:18:00	2	2	5
08:18:30	3	1	3
08:19:00	1		2
08:19:30	3	1	1
08:20:00
08:20:30
08:21:00
08:21:30	2	1	3
08:22:00	2	2	2
08:22:30	3	3	4
08:23:00	3	2	3
08:23:30	3	2	1
08:24:00	1	2	1
08:24:30	3	2	4
08:25:00	5	2	4
08:25:30	1	1	1
08:26:00	4	1
08:26:30	2	3	3
08:27:00	3	1	4
08:27:30	3	1	2
08:28:00	3	2	4
08:28:30	3	2	2
08:29:00	5	2	4
08:29:30	1	1	1
08:30:00	3	1	3
08:30:30	1	2	2
08:31:00	1	2	2
08:31:30	1	2	3
08:32:00	1	4	1
08:32:30	2		3
08:33:00	3	1	3
08:33:30	3	3	2
08:34:00	3	3	4
08:34:30	3	2
08:35:00	3	3	1
08:35:30	2	1	4
08:36:00	3	2	1
08:36:30	4	2	1
08:37:00	4		2
08:37:30	3	1	2
08:38:00	3	1	2
08:38:30	3	2	2
08:39:00	1	1	3
08:39:30	2	1	2
08:40:00
08:40:30
08:41:00
08:41:30	2	1	2
08:42:00	3		3
08:42:30	1	3	2
08:43:00	2	2	4
08:43:30	3		2
08:44:00	1	2	2
08:44:30	3	3	2
08:45:00	4	4	3
08:45:30	5	3	4
08:46:00	3	1	2
08:46:30	2		2
08:47:00	2	1	2
08:47:30	2		2
08:48:00	3	1	2
08:48:30	2	4	3
08:49:00	4	3	3
08:49:30	4	3	3
08:50:00	1	1	2
08:50:30	1	3	3
08:51:00	3	1	3
08:51:30	6	3	5
08:52:00	2		3
08:52:30	1	2	3
08:53:00	2	3	2
08:53:30	3		2
08:54:00	4	1	1
08:54:30	3	2	3
08:55:00	3	3	4
08:55:30	2	3	4
08:56:00	3	2	1
08:56:30	1	3	2
08:57:00	3	2	2
08:57:30	4	4	4
08:58:00	1	2	2
08:58:30	3	1	2
08:59:00	1	1	1
08:59:30	3	3	2
09:00:00
09:00:30
09:01:00
09:01:30	4	3	2
09:02:00	4	2	4
09:02:30	1	3	3
09:03:00	3	3	3
09:03:30	3	1	1
09:04:00	1	1	1
09:04:30	2	2	1
09:05:00	4	1	2
09:05:30	2	1	2
09:06:00	3	4	4
09:06:30	3	2	1
09:07:00	3	1	3
09:07:30	1	1	1
09:08:00	3	3	2
09:08:30	3	2	2
09:09:00	3	2	5
09:09:30	2	2	1
09:10:00	4	3	3
09:10:30	5	3	1
09:11:00	5	4	4
09:11:30	2	1	2
09:12:00	5	4	3
09:12:30	6	2	3
09:13:00	3	1	5
09:13:30	2	1	4
09:14:00	3	2	2
09:14:30	5	3	2
09:15:00	5	1	3
09:15:30	3	4	4
09:16:00	2	2	3
09:16:30	2	3	2
09:17:00	2	1	4
09:17:30	5	1	2
09:18:00	2	3	2
09:18:30	3	2	3
09:19:00	4	3	3
09:19:30	3	1	4
09:20:00
09:20:30
09:21:00
09:21:30	3	3	2
09:22:00	3	2	3
09:22:30	2	3	4
09:23:00	4	3	5
09:23:30	3	1	1
09:24:00	3	2	2
09:24:30	2	1	2
09:25:00	1	1	3
09:25:30	4	2	4
09:26:00	2	2	3
09:26:30	2	1	2
09:27:00	6	1	4
09:27:30	5	1	3
09:28:00	2	2	2
09:28:30	3	2	2
09:29:00	3	1	2
09:29:30	1	4	4
09:30:00	1	2	3
09:30:30	4	2	3
09:31:00	5	3	2
09:31:30	2	1	3
09:32:00	2	3	4
09:32:30	4	2	2
09:33:00	1	1	4
09:33:30	2	4	3
09:34:00	3	1	2
09:34:30	4	4	3
09:35:00	3	2	4
09:35:30	2	1	3
09:36:00	3	3	3
09:36:30	4	4	2
09:37:00	2	1	3
09:37:30	5	3	2
09:38:00	2	3	1
09:38:30	1	1	3
09:39:00	3	1	4
09:39:30	3	4	5
09:40:00
09:40:30
09:41:00
09:41:30	2	3	2
09:42:00	3	4	4
09:42:30	3	2	2
09:43:00	3	2	2
09:43:30	2	1	2
09:44:00	1	3	2
09:44:30	5	2	4
09:45:00	3	3	3
09:45:30	3	1	4
09:46:00	5	3	2
09:46:30	1	1	2
09:47:00	3	2	3
09:47:30	3	1	2
09:48:00		2	3
09:48:30	2	2	2
09:49:00	1	1	4
09:49:30	4	4	2
09:50:00	2	3	4
09:50:30	3	2	5
09:51:00	3	2	2
09:51:30	2	3	3
09:52:00	3
09:52:30	1	1	4
09:53:00	4	3	4
09:53:30		2	1
09:54:00	3	2	3
09:54:30	5	3	2
09:55:00	1	1	1
09:55:30	3		2
09:56:00	1	2	2
09:56:30	1		1
09:57:00	1	2	1
09:57:30	2	2	4
09:58:00		2	1
09:58:30	3	1	3
09:59:00	2	3	3
09:59:30	2	1	1
10:00:00
10:00:30
10:01:00
10:01:30	3	1	1
10:02:00	2	2	3
10:02:30	2		2
10:03:00	1	3	3
10:03:30	3	1	2
10:04:00	3	2	3
10:04:30	2	2	3
10:05:00	2	3	3
10:05:30	3	1	3
10:06:00	4	2	3
10:06:30	3	4	3
10:07:00	5	1	5
10:07:30	2	3	1
10:08:00	2		3
10:08:30	3		2
10:09:00	1	2	2
10:09:30	2	1	4
10:10:00	3	1	1
10:10:30	2	1	3
10:11:00	2	2	1
10:11:30	2	2	2
10:12:00	3	1	2
10:12:30	1	3	3
10:13:00	2	1	2
10:13:30	1	1	1
10:14:00	3	1
10:14:30			1
10:15:00	1	1	1
10:15:30	3	2	1
10:16:00	1		1
10:16:30	1	1	2
10:17:00		2	1
10:17:30	1		1
10:18:00	5	1	2
10:18:30	1	3	1
10:19:00	2
10:19:30	3	1	2
10:20:00
10:20:30
10:21:00
10:21:30
10:22:00		1	1
10:22:30	1
10:23:00	1	1
10:23:30	1
10:24:00			1
10:24:30	1	1
10:25:00	1		1
10:25:30
10:26:00	1	1
10:26:30	1		1
10:27:00	1
10:27:30
10:28:00
10:28:30
10:29:00
10:29:30

## Sheet: 8_29_2017_Pharma_D26
Time	3 mg/mL Dopamine	1 mg/mL 3IY	PBS
09:10:00
09:10:30
09:11:00
09:11:30	2	1	1
09:12:00	1		2
09:12:30	1	1
09:13:00	2		2
09:13:30
09:14:00
09:14:30	1		1
09:15:00	2	2	3
09:15:30	3		1
09:16:00	4	3	2
09:16:30	2	3	5
09:17:00	1	3	2
09:17:30	5	4	3
09:18:00	3	4	4
09:18:30	6	5	5
09:19:00	4	1	4
09:19:30	6	4	5
09:20:00
09:20:30
09:21:00
09:21:30	6	6	5
09:22:00	7	4	4
09:22:30	3	1	4
09:23:00	3	4	1
09:23:30	4	2	5
09:24:00	3	2	3
09:24:30	2	3	3
09:25:00	5	5	3
09:25:30	5	2	3
09:26:00	4	4	4
09:26:30	4	5	3
09:27:00	3	2	3
09:27:30	3	3	3
09:28:00	4	1	2
09:28:30	3	5	4
09:29:00	4	2	2
09:29:30	3	3	5
09:30:00	5	2	3
09:30:30	1	1	1
09:31:00	3	3	1
09:31:30	4	2	5
09:32:00	4	1	3
09:32:30	3
09:33:00	1	4	2
09:33:30	4	5	4
09:34:00	4	3	3
09:34:30	3	3	3
09:35:00	7	2	3
09:35:30	2		2
09:36:00	2	1	2
09:36:30	4	3	3
09:37:00	8	2	2
09:37:30	2	1	1
09:38:00	4	4	4
09:38:30	4	4	2
09:39:00	3	1	2
09:39:30	4	3	4
09:40:00
09:40:30
09:41:00
09:41:30	2	2	3
09:42:00	3	4	7
09:42:30	4	1	1
09:43:00	2	3	4
09:43:30	6	5	5
09:44:00	5	3	4
09:44:30	3	3	3
09:45:00	5	2	4
09:45:30	3	1	4
09:46:00	6	1	4
09:46:30	5	1	3
09:47:00	3	1	3
09:47:30	5	3	3
09:48:00	2	3	4
09:48:30	4	3	4
09:49:00	3	3	3
09:49:30	5	1	3
09:50:00	3	2	4
09:50:30	3	3	2
09:51:00	2	2	4
09:51:30	2	4	3
09:52:00	5	3	4
09:52:30	2	3	4
09:53:00	4	3	3
09:53:30	3	5	5
09:54:00	3	2	1
09:54:30	3		3
09:55:00	5	2	4
09:55:30	2	2	2
09:56:00	4	4	3
09:56:30	3	2	5
09:57:00	3	3	5
09:57:30	3	1	3
09:58:00	7	3	1
09:58:30	3	2	5
09:59:00	3	2	4
09:59:30	3	3	4
10:00:00
10:00:30
10:01:00
10:01:30	4	3	2
10:02:00	4	3	2
10:02:30	3	2	6
10:03:00	5	1	3
10:03:30	3	3	3
10:04:00	3	3	4
10:04:30	4	3	4
10:05:00	2	5	3
10:05:30	4	2	2
10:06:00	5	1	3
10:06:30	3	5	4
10:07:00	5	3	4
10:07:30	6	2	5
10:08:00	5	2	3
10:08:30	6	2	3
10:09:00	2	3	2
10:09:30	3	2	4
10:10:00	3	4	1
10:10:30	4	3	4
10:11:00	2	2	3
10:11:30	6	4	5
10:12:00	3	1	6
10:12:30	5	1	4
10:13:00	5	1	4
10:13:30	2	1	3
10:14:00	4	4	2
10:14:30	4	3	3
10:15:00	3	4	2
10:15:30	3	3	2
10:16:00	4	2	4
10:16:30	5	4	2
10:17:00	4	1	3
10:17:30	3	4	3
10:18:00	1	2	2
10:18:30	2	1	3
10:19:00	4	2	1
10:19:30	4	2	3
10:20:00
10:20:30
10:21:00
10:21:30	4	3	2
10:22:00	3	3	2
10:22:30	4	1	4
10:23:00	5	2	3
10:23:30	3	5	5
10:24:00	5	2	5
10:24:30	3	1	1
10:25:00	2	2	2
10:25:30	6	2	3
10:26:00	2	3	2
10:26:30	4	4	3
10:27:00	1	4	2
10:27:30	3	2	1
10:28:00	5	5	2
10:28:30	4	1	3
10:29:00	6	1	3
10:29:30	3	4	4
10:30:00	4	2	2
10:30:30	1	3	4
10:31:00	3	2	2
10:31:30	3	2	3
10:32:00	2	3	1
10:32:30	2		2
10:33:00	3	3	2
10:33:30	6	1	3
10:34:00	3	2	3
10:34:30	2	1	1
10:35:00	2	4	4
10:35:30	3	1	3
10:36:00	1	1	3
10:36:30	1	1	2
10:37:00	3	4	2
10:37:30	2	3	3
10:38:00	2	2	3
10:38:30	2	2	4
10:39:00	1	2	3
10:39:30	2	1	1
10:40:00
10:40:30
10:41:00
10:41:30	1	1	2
10:42:00	3	1	1
10:42:30	2	3	1
10:43:00	4	1	2
10:43:30	1	2	1
10:44:00	3	1	2
10:44:30	2		2
10:45:00	3	1	3
10:45:30	3	2	1
10:46:00	2	2	1
10:46:30	4	1	3
10:47:00	2	3	2
10:47:30	2	1	1
10:48:00	1	2	2
10:48:30	3	1
10:49:00	4	2	2
10:49:30	2	2	3
10:50:00	5	1	2
10:50:30	3	3	3
10:51:00	2	1	3
10:51:30	2	1	2
10:52:00	1	2	1
10:52:30	3	2	2
10:53:00	3	3	2
10:53:30	1	2	1
10:54:00	3	1	4
10:54:30	2	3	2
10:55:00	4	1	2
10:55:30	2	2	2
10:56:00	3	2	3
10:56:30		2	2
10:57:00	3	1	1
10:57:30	2	2	3
10:58:00	4	1	3
10:58:30	3	2	4
10:59:00	2	1	2
10:59:30	2	2	3
11:00:00
11:00:30
11:01:00
11:01:30	2	1	2
11:02:00	1	2	3
11:02:30	3	1	1
11:03:00	1	1	1
11:03:30	2	2	2
11:04:00		2	1
11:04:30	3	1	3
11:05:00	2	1
11:05:30	1	1	1
11:06:00	2	1	2
11:06:30	3		1
11:07:00	1	1	2
11:07:30	2	2	2
11:08:00	1	1	1
11:08:30	2		2
11:09:00	3	1	1
11:09:30	2	2	1
11:10:00	2		2
11:10:30		1	1
11:11:00	1	1	1
11:11:30	1	1	1
11:12:00	2	1	2
11:12:30	1	1	2
11:13:00	3	1	1
11:13:30	2	1	1
11:14:00	1	1
11:14:30	2	1	1
11:15:00	2	1	2
11:15:30	1		1
11:16:00	1	1	1
11:16:30	2	2	1
11:17:00		1	2
11:17:30	3	1	1
11:18:00	2	1	1
11:18:30	1	1	1
11:19:00	2		1
11:19:30	1	1	1
11:20:00
11:20:30
11:21:00
11:21:30	2	1	1
11:22:00	1	1
11:22:30			2
11:23:00	2	1
11:23:30
11:24:00	1	2	1
11:24:30	2	1
11:25:00	2		1
11:25:30	1	1
11:26:00	2		2
11:26:30		1	1
11:27:00	1
11:27:30		1	1
11:28:00	1	1	1
11:28:30	2	1
11:29:00	2		1
11:29:30	1
11:30:00			1
11:30:30	2	1
11:31:00		1	1
11:31:30	1
11:32:00	1	1	1
11:32:30		1	1
11:33:00	2
11:33:30	1	1	1
11:34:00	1
11:34:30	1
11:35:00			1
11:35:30		1	1
11:36:00
11:36:30	1		1
11:37:00		1
11:37:30	1
11:38:00
11:38:30
11:39:00

## Sheet: 8_31_2017_Pharma_D33
Time	3 mg/mL Dopamine	1 mg/mL 3IY	PBS
09:10:00
09:10:30
09:11:00
09:11:30
09:12:00
09:12:30		1
09:13:00			1
09:13:30	1	1
09:14:00	3	3	3
09:14:30	1	1	2
09:15:00	1	2
09:15:30	3	3	3
09:16:00	2	2	1
09:16:30	2	4	3
09:17:00	3	5	4
09:17:30	3	4	4
09:18:00	6	4	4
09:18:30	3	6	5
09:19:00	6	5	4
09:19:30	6	4	4
09:20:00
09:20:30
09:21:00
09:21:30	7	5	6
09:22:00	2	2	5
09:22:30	4	4	3
09:23:00	5	4	8
09:23:30	6	3	3
09:24:00	2	4	4
09:24:30	5	5	6
09:25:00	3	2	3
09:25:30	3	5	4
09:26:00	6	2	2
09:26:30	3	2	4
09:27:00	3	3	1
09:27:30	1	2	3
09:28:00	6	1	4
09:28:30	3	3	2
09:29:00	5	2	5
09:29:30	1	5	3
09:30:00	2	3	3
09:30:30	4	3	3
09:31:00	5	3	6
09:31:30	5	5	7
09:32:00	5	3	4
09:32:30	2		3
09:33:00	5	3	2
09:33:30	3	3	2
09:34:00	3	1	4
09:34:30	7	6	4
09:35:00	4	2	4
09:35:30	4	4	3
09:36:00	6	3	5
09:36:30	4	4	3
09:37:00	1	3	4
09:37:30	3	2	3
09:38:00	4	3	2
09:38:30	5	3	3
09:39:00	5	2	3
09:39:30	2	5	5
09:40:00
09:40:30
09:41:00
09:41:30	3	1	4
09:42:00	4	1	3
09:42:30	3	2	1
09:43:00	5	3	5
09:43:30	4	1	4
09:44:00	6	2	4
09:44:30	3	5	4
09:45:00	4	5	3
09:45:30	5	4	5
09:46:00	4	2	3
09:46:30	5	1	1
09:47:00	5	3	3
09:47:30	5	1	3
09:48:00	3	3	4
09:48:30	4	1	4
09:49:00	5	4	2
09:49:30	4	2	4
09:50:00	4	1	5
09:50:30	5	2	4
09:51:00	4	2	5
09:51:30	4	2	1
09:52:00	4	2	4
09:52:30	5	5	5
09:53:00	4	4	2
09:53:30	4	1	5
09:54:00	2	4	2
09:54:30	4	3	4
09:55:00	5	3	2
09:55:30	4	1	3
09:56:00	4	3	3
09:56:30	6	2	1
09:57:00	5	3	4
09:57:30	5	4	3
09:58:00	3	3	5
09:58:30	3	4	4
09:59:00	4	2	4
09:59:30	3	4	3
10:00:00
10:00:30
10:01:00
10:01:30	2	1	2
10:02:00	2	2	2
10:02:30	2	3	4
10:03:00	4	2	1
10:03:30	1	4	4
10:04:00	2	3	4
10:04:30	2	1	2
10:05:00	4	2	2
10:05:30	3	1	3
10:06:00	4	2	2
10:06:30	4	3	5
10:07:00	2	1	1
10:07:30	1	4	1
10:08:00	4	2	2
10:08:30	4	2	3
10:09:00	1	2	3
10:09:30	3	1	2
10:10:00	1	2	1
10:10:30	4	1	3
10:11:00	2	2	3
10:11:30	2	1	2
10:12:00	1	2	2
10:12:30	5	2	2
10:13:00	7	3	4
10:13:30	3	4	4
10:14:00	2	3	3
10:14:30	2	2	5
10:15:00	2	1
10:15:30	4	2	1
10:16:00	1	2	3
10:16:30	2	1	3
10:17:00	4	2	3
10:17:30	5	4	1
10:18:00	3	1	5
10:18:30	1	4	3
10:19:00	3	1	2
10:19:30	2	3	3
10:20:00
10:20:30
10:21:00
10:21:30	2	4	3
10:22:00	5	2	3
10:22:30	3	1	3
10:23:00	2	4	5
10:23:30	1	2	1
10:24:00	5	3	1
10:24:30	3	3	4
10:25:00	2	2	1
10:25:30	2	2	2
10:26:00	1	2	3
10:26:30	2	2	4
10:27:00	1	2	4
10:27:30	3	1
10:28:00	2	2	1
10:28:30	2	4	3
10:29:00	3	1	2
10:29:30	2		1
10:30:00	1	1	1
10:30:30	3	2
10:31:00	1	2	2
10:31:30	2		2
10:32:00	1	1	3
10:32:30	1
10:33:00	1	3	1
10:33:30	3	2	2
10:34:00	1	2
10:34:30	2	3	3
10:35:00	3	1	4
10:35:30	3	1	1
10:36:00	1	2	1
10:36:30	4	1
10:37:00	1	1	2
10:37:30	3	2	2
10:38:00	2		1
10:38:30	2	3	2
10:39:00	3	1
10:39:30	2	1	2
10:40:00
10:40:30
10:41:00
10:41:30	2	1	1
10:42:00	2	2	2
10:42:30	1	1
10:43:00	3		2
10:43:30	3	1	2
10:44:00	2	1
10:44:30	1	1	1
10:45:00	1	1	2
10:45:30	4	2	1
10:46:00	2	1	3
10:46:30	2	1	2
10:47:00			1
10:47:30	2		1
10:48:00	3	1	2
10:48:30	2	1	1
10:49:00	1	1	1
10:49:30	1		1
10:50:00	2	1	1
10:50:30	1
10:51:00	1	1	2
10:51:30	1	1	1
10:52:00	2		1
10:52:30	1	1	2
10:53:00	1
10:53:30	1	1	1
10:54:00		1	1
10:54:30	2
10:55:00	1	2	1
10:55:30	1	1
10:56:00			1
10:56:30	1
10:57:00
10:57:30	1		1
10:58:00	1
10:58:30
10:59:00
10:59:30
11:00:00

## Sheet: 9_3_2017_Pharma_D36
Time	3 mg/mL Dopamine	1 mg/mL 3IY	PBS
09:08:00	0	0	0
09:08:30	1	1
09:09:00	1	1	1
09:09:30	1	2	1
09:10:00		1	2
09:10:30	3	1	1
09:11:00	1	2	2
09:11:30	2	3	2
09:12:00	2	1	3
09:12:30	4	3	3
09:13:00	5	4	5
09:13:30	4	4	2
09:14:00	2	3	4
09:14:30	5	3	4
09:15:00	3	4	3
09:15:30	3	2	2
09:16:00	2	3	1
09:16:30	4	3	3
09:17:00	2	2	2
09:17:30	5	5	6
09:18:00	2	4	3
09:18:30	3	2	2
09:19:00	2	1	4
09:19:30	2	5	2
09:20:00
09:20:30
09:21:00
09:21:30	3	1	3
09:22:00	4	4	3
09:22:30	2	3	4
09:23:00	5	2	3
09:23:30	2	3	3
09:24:00	2	1	2
09:24:30	3	3	1
09:25:00	2	4	4
09:25:30	3	2	3
09:26:00	2	3	4
09:26:30	5	2	2
09:27:00	3	5	4
09:27:30	3	3	3
09:28:00	3	1	2
09:28:30	2	4	2
09:29:00	4	3	3
09:29:30	2	2	2
09:30:00	3	2	1
09:30:30	5	4	5
09:31:00	4	3	3
09:31:30	2	3	2
09:32:00	4	4	6
09:32:30	3	1	3
09:33:00	3	2	4
09:33:30	4	3	2
09:34:00	4	2	2
09:34:30	2	2	3
09:35:00	6	4	4
09:35:30	3	3	3
09:36:00	3	3	2
09:36:30	4	2	1
09:37:00	3	5	5
09:37:30	4	1	3
09:38:00	3	3	3
09:38:30	1	2	2
09:39:00	4	2	3
09:39:30	3	1	2
09:40:00
09:40:30
09:41:00
09:41:30	3	3	3
09:42:00	5	2	2
09:42:30	2	2	4
09:43:00	3	1	1
09:43:30	4	2	3
09:44:00	2	3	2
09:44:30	3	1	3
09:45:00	3	3	5
09:45:30	4	2	3
09:46:00	3	4	3
09:46:30	5	3	3
09:47:00	4	2	2
09:47:30	3	2	3
09:48:00	3	3	3
09:48:30	2	2	5
09:49:00	3	3	2
09:49:30	2	4	3
09:50:00	1	2	3
09:50:30	6	1	2
09:51:00	4	2	4
09:51:30	3	3	3
09:52:00	2	3	2
09:52:30	4	5	3
09:53:00	4	2	3
09:53:30	2	4	5
09:54:00	7	3	4
09:54:30	3	3	4
09:55:00	5	2	2
09:55:30	3	1	3
09:56:00	2	2	1
09:56:30	4	3	4
09:57:00	2	2	3
09:57:30	3	4	1
09:58:00	4	3	3
09:58:30	1	2	4
09:59:00	3	1	2
09:59:30	2	1	2
10:00:00
10:00:30
10:01:00
10:01:30	3	2	3
10:02:00	6	2	1
10:02:30	3	4	3
10:03:00	3	3	2
10:03:30	2	3	4
10:04:00	4	1	3
10:04:30	2	2	4
10:05:00	3	3	2
10:05:30	3	4	5
10:06:00	6	3	3
10:06:30	4	2	4
10:07:00	3	3	4
10:07:30	2	2	2
10:08:00	3	1	2
10:08:30	2	3	2
10:09:00	4	2	4
10:09:30	5	2	2
10:10:00	2	4	3
10:10:30	3	1	3
10:11:00	3	1	5
10:11:30	3	3	2
10:12:00	3	2	3
10:12:30	2	2	3
10:13:00	3	3	3
10:13:30	4	4	2
10:14:00	4	3	3
10:14:30	2	2	4
10:15:00	3	3	2
10:15:30	2	3	3
10:16:00	4	2	2
10:16:30	2	4	2
10:17:00	2	2	1
10:17:30	1	2	3
10:18:00	4	1	1
10:18:30	2	2	3
10:19:00	3	2	2
10:19:30	2	3	2
10:20:00
10:20:30
10:21:00
10:21:30	3	2	3
10:22:00	4	3	2
10:22:30	2	1	1
10:23:00	5	2	3
10:23:30	3	3	4
10:24:00	2	1	4
10:24:30	4	4	2
10:25:00	2	2	2
10:25:30	3	3	3
10:26:00	4	2	2
10:26:30	3	1	1
10:27:00	2	2	2
10:27:30	2	2	3
10:28:00	5	1	2
10:28:30	2	4	3
10:29:00	4	1	4
10:29:30	3	2	3
10:30:00	2		1
10:30:30	3	1	2
10:31:00		2	3
10:31:30	3	1	1
10:32:00	1	3	1
10:32:30	2	1	4
10:33:00	3	2	2
10:33:30	1	1	1
10:34:00	3	1	2
10:34:30	3	2	4
10:35:00	4	3	3
10:35:30	3	2	4
10:36:00	2	1
10:36:30	3	2	1
10:37:00	1	3	3
10:37:30	2	2	2
10:38:00	3	1	4
10:38:30	5	3	3
10:39:00	2	2	2
10:39:30	3	1	2
10:40:00
10:40:30
10:41:00	1	1	1
10:41:30	3	1	2
10:42:00	2	2	2
10:42:30	2		3
10:43:00	4	3	1
10:43:30	3	2	3
10:44:00	2	1	3
10:44:30	4	2	3
10:45:00	2	3	2
10:45:30	3	1	3
10:46:00	3	1	3
10:46:30	4	4	5
10:47:00	4	3	3
10:47:30	2	2	3
10:48:00	3	1	1
10:48:30	3	2	4
10:49:00	1	4	2
10:49:30	3	3	3
10:50:00	3	1	1
10:50:30	1	2	2
10:51:00	4	3	4
10:51:30	5	2	3
10:52:00	1	2	2
10:52:30	2	1	2
10:53:00	3	2	3
10:53:30	2	2
10:54:00	3	2	2
10:54:30	1	1	1
10:55:00	2	2	2
10:55:30	2	3	3
10:56:00	4	1	2
10:56:30	3	2	3
10:57:00	2	1	1
10:57:30	4	2	3
10:58:00	2	2	4
10:58:30	3	3	1
10:59:00	1		1
10:59:30	2	1	2
11:00:00
11:00:30
11:01:00	2	1	2
11:01:30	2	2	3
11:02:00	2	2	3
11:02:30	4	3	3
11:03:00	1	1	4
11:03:30	5	2	2
11:04:00	2	4	2
11:04:30	2	1	3
11:05:00	1	3	1
11:05:30	3	1	3
11:06:00	5	2	3
11:06:30	4	3	2
11:07:00	4	2	5
11:07:30	2	1	3
11:08:00	3	3	4
11:08:30	3	3	2
11:09:00	1		3
11:09:30	4	2	3
11:10:00	2	2	1
11:10:30	4	1	3
11:11:00	3	1	1
11:11:30	1	1	2
11:12:00		2	1
11:12:30	2	2	2
11:13:00	1	1	2
11:13:30	4	3	1
11:14:00	3	2	2
11:14:30	2	2	1
11:15:00	3	1	5
11:15:30	3	2	3
11:16:00	2	1	1
11:16:30	1	1	1
11:17:00	2	1	3
11:17:30	2	3	2
11:18:00	1	1	2
11:18:30	3		1
11:19:00	2	3	1
11:19:30	2	1	1
11:20:00
11:20:30
11:21:00
11:21:30	1	1	1
11:22:00	3		1
11:22:30		1	1
11:23:00	1	2	2
11:23:30	1
11:24:00	1		1
11:24:30	2	1	1
11:25:00
11:25:30		1
11:26:00	1		1
11:26:30	1
11:27:00
11:27:30
11:28:00
11:28:30
11:29:00

[truncated: 7 more sheets: <-- 2017 .. 2016 ---> , 7_19_2016_D29, 7_21_2016_D25, 7_25_2016_D26_D27, 7_29_2016_D19_D34, 7_29_2016_D30_D36, 8_3_2016_D33_D24]
